# Supplementary material for: Magnetic Nanoparticles with Fe-N and Fe-C Cores and Carbon Shells Synthesized at High Pressures
Source: Materials (Basel). 2023 Nov 7;16(22):7063. doi: 10.3390/ma16227063 (PMC10672696; doi:10.3390/ma16227063)
Supplement: Supplementary file 1 [file materials-16-07063-s001.zip]

Archive with 1 entries (1 files):
- materials-2673482-supplementary.pdf
